# Supplementary material for: Dual Roles of CD147 in Regulating THP-1 Monocyte Migration and MCP-1-Induced Inflammatory Responses
Source: Int J Mol Sci. 2025 Nov 8;26(22):10850. doi: 10.3390/ijms262210850 (PMC12652673; doi:10.3390/ijms262210850)
Supplement: Supplementary file 1 [file ijms-26-10850-s001.zip]

Archive with 2 entries (2 files):
- ijms-3951748_Supplementary figures.pdf
- ijms-3951748_Supplementary methods.pdf
